# Supplementary material for: Free fatty acids support oligodendrocyte survival in a mouse model of amyotrophic lateral sclerosis
Source: Front Cell Neurosci. 2023 May 12;17:1081190. doi: 10.3389/fncel.2023.1081190 (PMC10213402; doi:10.3389/fncel.2023.1081190)
Supplement: Supplementary file 1 [file Table_1.XLSX]

## Sheet: Sheet1
	WT		SOD1G93A (P60)		SOD1G93A (P100)		WT vs SOD1G93A (P60)		WT vs SOD1G93A (P100)
Compounds	Mean of peak area	S.D.	Mean of peak area	S.D.	Mean of peak area	S.D.	Ratio	P-value	Ratio	P-value
FA(10:0)	N.A.	N.A.	0.0011738	0.00018787	0.00138947	N.A.	1<	N.A.	1<	N.A.
FA(12:0)	0.00222316	0.000263882	0.00268667	0.000302591	0.00243019	0.000546977	1.20849	0.0603558	1.09312	0.520808
FA(13:0)	N.A.	N.A.	8.43418e-05	N.A.	0.000122951	6.5801e-05	1<	N.A.	1<	N.A.
FA(14:0)	0.00179833	0.0003875	0.00137963	0.000110251	0.0015409	0.000332149	0.767173	0.0829016	0.856848	0.352001
FA(14:1)	0.000779065	0.000183954	0.000652903	5.80298e-05	0.000589119	8.54629e-05	0.838059	0.238708	0.756187	0.110236
FA(15:0)	0.00124078	0.000295517	0.000876453	0.000112518	0.00106722	0.000256974	0.706372	0.0607392	0.86012	0.409533
FA(15:1)	7.86615e-05	2.53478e-05	6.50925e-05	N.A.	N.A.	N.A.	0.827501	N.A.	<1	N.A.
FA(16:0)	0.0104674	0.00152123	0.00725077	0.000500477	0.00755519	0.00186241	0.692703	0.00698164	0.721786	0.0517193
FA(16:1)	0.0218421	0.00740933	0.0108482	0.00178161	0.0106784	0.00621417	0.496664	0.0278627	0.488889	0.0603619
FA(16:2)	0.000367438	0.000198668	0.000202323	8.41666e-05	0.000236013	8.64294e-05	0.550633	0.176761	0.64232	0.270634
FA(17:0)	0.00114972	0.000208054	0.000827622	5.59001e-05	0.000928931	0.000285001	0.719847	0.0243128	0.807963	0.257362
FA(17:1)	0.00148114	0.000388026	0.000934225	8.99195e-05	0.000974586	0.000341706	0.630746	0.0334594	0.657995	0.0977677
FA(18:0)	0.0105448	0.000561837	0.00849591	0.000741264	0.00902518	0.00145882	0.805694	0.00454038	0.855887	0.0998597
FA(18:1)	0.0307387	0.00886043	0.0181074	0.00201866	0.019596	0.00812639	0.589075	0.0319998	0.637503	0.113222
FA(18:2)	0.0196663	0.00653303	0.0122626	0.00219844	0.013507	0.00498164	0.623533	0.0752951	0.686811	0.184433
FA(18:3)	0.00212182	0.000794954	0.0012683	0.000272133	0.00123145	0.000368789	0.597741	0.0884666	0.580372	0.0884121
FA(19:0)	0.000817916	0.000117078	0.000638162	7.15592e-05	0.000677765	7.33236e-05	0.780228	0.0395843	0.828648	0.0887787
FA(19:1)	0.0011032	0.000316855	0.000611157	0.000123001	0.000661957	0.000334449	0.553985	0.0275022	0.600033	0.103912
FA(20:0)	0.00273792	0.000140399	0.00217242	0.000308674	0.00203522	0.000104425	0.793459	0.0157047	0.743345	0.000199008
FA(20:1)	0.0102959	0.00243655	0.00545628	0.000759546	0.00762751	0.00282521	0.529945	0.00904628	0.740827	0.202521
FA(20:2)	0.00187368	0.000383958	0.00126079	0.000136936	0.00114122	0.000329334	0.672894	0.023793	0.60908	0.0274796
FA(20:3)	0.00207194	0.000288241	0.00158222	9.63318e-05	0.0013447	0.000262396	0.763641	0.0180739	0.649003	0.00971962
FA(20:4)	0.00275583	0.00038517	0.002577	0.00022045	0.00192621	0.000348566	0.935106	0.451031	0.698957	0.0187394
FA(20:5)	0.00203547	0.000261898	0.00170812	0.000161863	0.00203252	0.000441797	0.839178	0.0775871	0.998552	0.991213
FA(21:0)	0.000145038	7.78057e-05	N.A.	N.A.	7.44641e-05	3.07605e-05	<1	N.A.	0.51341	0.355229
FA(21:1)	0.000152794	4.26623e-05	8.42334e-05	1.28245e-05	8.68231e-05	2.78479e-05	0.551288	0.0217176	0.568237	0.0412236
FA(22:0)	0.00107839	0.00028198	0.000903656	0.000203728	0.000924158	5.06617e-05	0.837966	0.353873	0.856977	0.32299
FA(22:1)	0.00320728	0.000515844	0.00198438	0.000514869	0.00272532	0.000705045	0.618712	0.0153087	0.849727	0.312129
FA(22:2)	0.000905341	0.000388174	0.000546936	8.96724e-06	0.000611286	0.000260209	0.604122	0.179415	0.6752	0.254973
FA(22:3)	0.000779088	7.03095e-05	0.000629044	9.1055e-05	0.000469892	6.80892e-05	0.80741	0.0401989	0.603131	0.000734245
FA(22:4)	0.00150914	0.000241746	0.0010331	0.000102764	0.000741796	0.000215337	0.684561	0.0110377	0.491535	0.00319003
FA(22:5)	0.00455729	0.000626703	0.00319928	0.000308635	0.00325485	0.00101819	0.702014	0.00809618	0.714207	0.0721886
FA(22:6)	0.0127163	0.000733908	0.00999782	0.0008594	0.0105339	0.00394087	0.786219	0.00296727	0.828375	0.318
FA(23:1)	0.000644686	5.75655e-05	0.000530673	9.91037e-05	0.000586227	0.000101508	0.82315	0.0937698	0.909322	0.355066
FA(24:0)	0.00326239	0.000452319	0.00283635	0.000460604	0.00265519	0.00030944	0.869408	0.234986	0.813879	0.0685839
FA(24:1)	0.00297651	0.000453411	0.0023292	0.000296254	0.0026066	0.000552743	0.782529	0.0540066	0.875725	0.340649
LPA(14:0)	3.37155e-05	8.91876e-06	4.89254e-05	4.59912e-06	2.90704e-05	7.31743e-06	1.45112	0.0230551	0.862227	0.451378
LPA(15:0)	4.30926e-05	1.38486e-05	4.24263e-05	3.82287e-06	3.17379e-05	3.87603e-06	0.984537	0.939839	0.736505	0.234588
LPA(16:0)	0.000373071	0.000113532	0.000333078	0.000149376	0.000377586	0.000122083	0.892801	0.684753	1.0121	0.958564
LPA(16:1)	0.000191429	2.22571e-05	0.000207743	5.64161e-05	0.000144091	6.3027e-05	1.08523	0.609929	0.752712	0.206413
LPA(17:0)	1.26736e-05	N.A.	N.A.	N.A.	1.49788e-05	4.98616e-06	<1	N.A.	1.1819	N.A.
LPA(18:0)	0.000208559	2.72542e-05	0.000189409	4.07707e-05	0.000194848	2.70217e-05	0.908182	0.46452	0.934258	0.501754
LPA(18:1)	0.000220648	6.44815e-05	0.000204918	3.84206e-05	0.000203062	6.16043e-05	0.928708	0.689705	0.920297	0.70692
LPA(18:2)	0.00547715	0.00106592	0.00538717	0.00109332	0.00486353	0.00101354	0.983571	0.910022	0.887967	0.43603
LPA(18:3)	4.07539e-05	4.9765e-06	4.68504e-05	1.6367e-06	3.238e-05	1.52708e-05	1.14959	0.183817	0.794526	0.337248
LPA(20:1)	2.24952e-05	2.28587e-06	2.02016e-05	9.22125e-07	2.17208e-05	1.33781e-06	0.898037	0.196768	0.965571	0.71934
LPA(20:2)	1.36763e-05	N.A.	1.57796e-05	5.6548e-06	1.89467e-05	N.A.	1.15379	N.A.	1.38537	N.A.
LPA(20:3)	8.90689e-05	4.38372e-05	8.87638e-05	4.36897e-05	0.000100029	2.66626e-05	0.996575	0.992453	1.12306	0.684117
LPA(20:4)	0.000648941	0.000198672	0.000675117	0.000206955	0.00054475	0.000109627	1.04034	0.861207	0.839445	0.393859
LPA(20:5)	0.000254832	2.76522e-05	0.000278963	9.79808e-05	0.000262641	7.57001e-05	1.09469	0.652225	1.03064	0.852739
LPA(22:4)	N.A.	N.A.	N.A.	N.A.	1.60994e-05	N.A.	N.A.	N.A.	1<	N.A.
LPA(22:5)	0.000182889	8.57651e-06	0.000166898	1.42907e-05	0.000195876	3.13743e-05	0.912564	0.103423	1.07101	0.454958
LPA(22:6)	0.00131269	0.000120925	0.00114096	0.000164887	0.0011269	0.000270931	0.869177	0.144019	0.858471	0.257039
LPC(12:0)	0.000280323	7.99695e-05	0.000267082	1.42512e-05	0.000214203	4.48645e-05	0.952765	0.755482	0.764128	0.199343
LPC(14:0)	0.0100936	0.000539597	0.0101547	0.000618709	0.00804663	0.001369	1.00606	0.886458	0.797203	0.0319083
LPC(15:0)	0.0174641	0.00174638	0.017524	0.00121809	0.015216	0.00123912	1.00343	0.95695	0.871275	0.080512
LPC(16:0)	0.0425593	0.00228603	0.0399102	0.00221355	0.0366333	0.0010615	0.937755	0.146967	0.860758	0.00331805
LPC(16:1)	0.00831429	0.000714673	0.00826235	0.00133437	0.00516892	0.00177556	0.993753	0.947517	0.621691	0.0166823
LPC(17:0)	0.0204103	0.00142544	0.0222479	0.00304216	0.0207446	0.00150392	1.09003	0.315946	1.01637	0.757953
LPC(18:0)	0.0499924	0.00261377	0.0502198	0.00201064	0.0475587	0.0030858	1.00455	0.89481	0.95132	0.274077
LPC(18:1)	0.0189001	0.00149452	0.0189319	0.00187298	0.0140985	0.00238064	1.00168	0.979686	0.745949	0.014206
LPC(18:2)	0.0317524	0.000624423	0.0308697	0.00170188	0.0266282	0.00390675	0.972201	0.367758	0.838621	0.0411926
LPC(18:3)	0.00715724	0.00105455	0.00719888	0.000881784	0.00520748	0.0010629	1.00582	0.953664	0.727582	0.0404217
LPC(19:0)	0.121835	0.0100069	0.154059	0.0260056	0.130339	0.0230636	1.26449	0.0600302	1.0698	0.523901
LPC(20:0)	0.230512	0.0379154	0.251222	0.0326099	0.213533	0.0155069	1.08985	0.439215	0.926345	0.438866
LPC(20:1)	0.155862	0.01975	0.171438	0.0273428	0.140809	0.0296252	1.09994	0.391319	0.903422	0.430231
LPC(20:2)	0.0580384	0.00423274	0.0618939	0.00883633	0.048232	0.00405472	1.06643	0.461217	0.831036	0.0154949
LPC(20:3)	0.176647	0.0407873	0.181829	0.0346641	0.144069	0.0191664	1.02934	0.852852	0.815574	0.198369
LPC(20:4)	0.0177661	0.00176185	0.019425	0.00232057	0.0145395	0.00222482	1.09337	0.298235	0.818385	0.0633282
LPC(20:5)	0.100878	0.0135054	0.103579	0.017254	0.103339	0.0108255	1.02677	0.813516	1.0244	0.78566
LPC(22:0)	0.0338829	0.00284992	0.0337555	0.000820471	0.0288001	0.00160064	0.996242	0.934355	0.849989	0.0208484
LPC(22:1)	0.0421988	0.00416392	0.0456156	0.00290441	0.0449089	0.00597548	1.08097	0.226917	1.06422	0.484868
LPC(22:2)	0.00342579	0.00049799	0.00357435	0.000482105	0.00256999	0.0002048	1.04337	0.683119	0.75019	0.0191074
LPC(22:3)	0.0012396	0.000232879	0.00123413	0.000131661	0.000929597	0.000153258	0.995584	0.968686	0.749916	0.0678257
LPC(22:4)	0.00471925	0.000603261	0.00447004	0.000552455	0.00271853	0.000439539	0.947193	0.564665	0.576051	0.00172653
LPC(22:5)	0.0338723	0.00359128	0.0295053	0.000766226	0.0226116	0.00358872	0.871076	0.0548841	0.667554	0.00439492
LPC(22:6)	0.159765	0.0190735	0.165377	0.00879224	0.133991	0.0218262	1.03513	0.612268	0.838678	0.125662
LPC(24:0)	0.0316208	0.000412806	0.0321732	0.00110077	0.0285088	0.00151706	1.01747	0.383633	0.901583	0.00746243
LPC(24:1)	0.030255	0.00293459	0.0319257	0.00323472	0.0300881	0.00523827	1.05522	0.473245	0.994484	0.957474
*WT: n = 4, SOD1G93A (P60): n = 4, SOD1G93A (P100): n = 4
**P-values were calculated with student's t-test
SD: standard deriation, NA: not available
Supplemental Table 1. Lipidomics of plasma in SOD1G93A mice
